# Supplementary material for: Niraparib-induced STAT3 inhibition increases its antitumor effects
Source: Front Oncol. 2022 Oct 17;12:966492. doi: 10.3389/fonc.2022.966492 (PMC9618811; doi:10.3389/fonc.2022.966492)
Supplement: Supplementary file 1 [file Table_1.xlsx]

## Sheet: Sheet1
Reagent	Manufacturer	Cat.Number
Antibodies
anti-pY705-STAT3, Rabbit mAb (for Western blot)	Cell Signaling Technology	9131
anti-STAT3 (124H6), mouse mAb	Cell Signaling Technology	9139
Phospho-Stat3 (Tyr705) (D3A7) XP® Rabbit mAb (for IHC-IF)	Cell Signaling Technology	9145
Phospho-Src Family (Tyr416) Antibody, Rb	Cell Signaling Technology	2101
Src (32G6) Rabbit mAb	Cell Signaling Technology	2123
PARP Antibody, Rb	Cell Signaling Technology	9542
Anti-mouse IgG, HRP-linked Antibody	Cell Signaling Technology	7076
anti-rabbit IgG, HRP-linked Antibody	Cell Signaling Technology	7074
Anti-β-Actin antibody, mouse mAb	Sigma-Aldrich	A2228
anti-α-Tubulin (GT114), mouse monoclonal	GeneTex	GTX628802
anti-GAPDH (6C5), mouse monoclonal	SantaCruz	sc-32233
anti-Cytokeratin, pan Antibody (AE-1/AE-3) [Alexa Fluor® 647], mouse monoclonal	Novus Biologicals	NBP2- 33200AF647
PAR/pADPr Antibody, mouse mAb	R&D systems	4335-MC-100
Donkey anti-Rabbit IgG (H+L) Highly Cross-Adsorbed Secondary Antibody, Alexa Fluor™ 546	Invitrogen	A10040
Small-molecule drugs
Niraparib (MK-4827)	Selleckchem	S2741
Dasatinib is a generous gift from Dr. Wei Wen at City of Hope.
Supplementary Table 1: Summarization of main antibodies and reagents used in paper.
